# Supplementary material for: NLRP3 Inflammasome and IL-1–Mediated Inflammation in Human Carotid Atherosclerosis: A Systematic Review of Endarterectomy-Based Evidence
Source: Med Sci (Basel). 2026 May 31;14(2):280. doi: 10.3390/medsci14020280 (PMC13304386; doi:10.3390/medsci14020280)
Supplement: Supplementary file 1 [file medsci-14-00280-s001.zip]

Archive with 1 entries (1 files):
- medsci-4278234-supplementary.pdf
